# Supplementary material for: Renal Epithelial Complement C3 Expression Affects Kidney Fibrosis Progression
Source: Int J Mol Sci. 2024 Nov 22;25(23):12551. doi: 10.3390/ijms252312551 (PMC11640822; doi:10.3390/ijms252312551)
Supplement: Supplementary file 1 [file ijms-25-12551-s001.zip]

Archive with 1 entries (1 files):
- ijms-3251424-supplementary.pdf
